# Supplementary material for: Inhibition of fatty acid desaturation is detrimental to cancer cell survival in metabolically compromised environments
Source: Cancer Metab. 2016 Apr 1;4:6. doi: 10.1186/s40170-016-0146-8 (PMC4818530; doi:10.1186/s40170-016-0146-8)
Supplement: Additional file 11: Movies 1–8. — Movies showing 3D reconstructions of ultrasound images of tumours after 27 days of doxycycline treatment. (ZIP 17982 kb) [file 40170_2016_146_MOESM11_ESM.zip]

Archive with 8 entries (8 files):
- Movie 1_3D Volume no dox tumour #1.mov
- Movie 2_3D Volume no dox tumour #2.mov
- Movie 3_3D Volume no dox tumour #3.mov
- Movie 4_3D Volume no dox tumour #4.mov
- Movie 5_3D Volume no dox tumour #5.mov
- Movie 6_3D Volume dox tumour #1.mov
- Movie 7_3D Volume dox tumour #2.mov
- Movie 8_3D Volume dox tumour #3.mov
